# Supplementary material for: Identification of Novel HBV/HDV Entry Inhibitors by Pharmacophore- and QSAR-Guided Virtual Screening
Source: Viruses. 2021 Jul 29;13(8):1489. doi: 10.3390/v13081489 (PMC8402622; doi:10.3390/v13081489)
Supplement: Supplementary file 1 [file viruses-13-01489-s001.zip]

Archive with 1 entries (1 files):
- viruses-1291846-supplementary.pdf
